# Supplementary material for: Utility of 28S Ribosomal RNA Gene Domains for Molecular Classification and Phylogeny of Rhinonyssid Mites
Source: Pathogens. 2025 Feb 6;14(2):156. doi: 10.3390/pathogens14020156 (PMC11858391; doi:10.3390/pathogens14020156)
Supplement: Supplementary file 1 [file pathogens-14-00156-s001.zip]

Archive with 1 entries (1 files):
- pathogens-3396788-supplementary.pdf
